# Supplementary material for: Social and geographic inequalities in water, sanitation and hygiene access in 21 refugee camps and settlements in Bangladesh, Kenya, Uganda, South Sudan, and Zimbabwe
Source: Int J Equity Health. 2022 Feb 19;21:27. doi: 10.1186/s12939-022-01626-3 (PMC8857872; doi:10.1186/s12939-022-01626-3)
Supplement: Supplementary file 1 — Additional file 1. [file 12939_2022_1626_MOESM1_ESM.zip › Supplementary_Tables.xlsx]

## Sheet: Supplementary Table 1
Supplementary Table 1. Missing values of WASH access indicators in 21 refugee camps in 2019
Refugee camp/country	Improved water source (%)	≥15 L/p/d of improved/protected water (%)	≥20 L/p/d of improved/protected water (%)	Open defecation (%)	Unimproved sanitation (%)	Limited sanitation (%)	Basic sanitation (%)	Sanitation privacy (%)	Soap presented within 1 min (%)	Basic hand hygiene facility (%)*	Toilet paper/water in sanitation facility (%)**	Bathing facility (%)	Menstrual health materials in the last period (%)	Solid waste disposal facility (%)
Total missing value	.	7.2	7.2	0.9	9	0.9	0.9	19.4	1	0	39.2	0.1	7.1	0
Refugee camp
Bangladesh	.	.	.	0.3	0.3	0.3	0.3	.	3.2	.	6.3	.	6.3	.
Camp 17	.	.	.	0.8	0.8	0.8	0.8	.	3.3	.	5.3	.	5.3	.
Camp 1E	.	.	.	.	.	.	.	.	6.4	.	1.6	.	1.6	.
Camp 1W	.	.	.		.	.	.	.	.	.	7	.	7	.
Camp 21	.	.	.	.	.	.	.	.	1.7	.	4.9	.	4.9	.
Camp 26	.	.	.	.	.	.	.	.	7.6	.	.	.	.	.
Camp 27	.	.	.	1.8	1.8	1.8	1.8	.	11.4	.	1.3	.	1.3	.
Camp 2E	.	.	.	.	.	.	.	.	2.5	.	.	.	.	.
Camp 2W	.	.	.		.	.	.	.	0.8	.	4.9	.	4.9	.
Camp 3	.	.	.		.	.	.	.	.	.	8.3	.	8.3	.
Camp 4	.	.	.	0.9	0.9	0.9	0.9	.	.	.	.	.	.	.
Camp 4 Ext	.	.	.	1	1	1	1	.	2	.	7.5	.	7.5	.
Camp 5	.	.	.	.	.	.	.	.	4.2	.	5.7	.	5.7	.
Kutupalong	.	.	.	.	.	.	.	.	4	.	31.2	.	31.2	.
Nayapara	.	.	.	.	.	.	.	.	0.9	.	.	.	.	.
Kenya	.	.	.	2	2	2	2	.	.	.	.	.	.	.
Kakuma	.	.	.	1.6	1.6	1.6	1.6	.	.	.	.	.	.	.
Kalobeyei	.	.	.	4.9	4.9	4.9	4.9	.	.	.	.	.	.	.
South Sudan	.	.	.	.	.	.	.	.	.	.	100	.	.	.
Ajoung Thok	.	.	.	.	.	.	.	.	.	.	100	.	.	.
Pamir	.	.	.	.	.	.	.	.	.	.	100	.	.	.
Uganda	.	47.5	47.5	2.5	2.5	2.5	2.5	51.7	.	.	48.9	.	7.8	.
Kyangwali	.	100	100	4.7	4.7	4.7	4.7	100	.	.	100	.	16	.
Palabek	.	.	.	0.4	0.4	0.4	0.4	8.1	.	.	.	.	.	.
Zimbabwe	.	0.3	0.3	0.3	0.3	0.3	0.3	100	0.3	0.3	21.5	0.6	37.5	0.03
Tongogara	.	0.3	0.3	0.3	0.3	0.3	0.3	100	0.3	0.3	21.5	0.6	37.5	0.03
Source: Table created from the Standardized Water, Sanitation and Hygiene, Knowledge, Attitude and Practice Surveys, UNHCR, 2019

## Sheet: Supplementart Table 2
Supplementary Table 2. Comparison of household WASH access indicator at urban level in host countries, JMP and WASH KAP 2019
Country	Urban JMP indicators			WASH KAP indicators
	Improved water (%)	Basic sanitation (%)	Basic hand hygiene (%)	Improved water (%)	Basic sanitation (%)	Basic hand hygiene (%)
Bangladesh	99	52.3	63.7	99.5	2	34.6
Kenya	91.3	35.6	33.4	99.7	72.7	27.2
South Sudan	88.7	41.8	NA	100	74.4	17.7
Uganda	92.4	28	35.8	88.3	23.1	11.9
Zimbabwe	97.9	43.2	55.7	57.3	53	2.5
Source: Table created from JMP data and the Standardized Water, Sanitation and Hygiene, Knowledge, Attitude and Practice Surveys, UNHCR, 2019
